# Supplementary material for: The Rho-GEF PIX-1 directs assembly or stability of lateral attachment structures between muscle cells
Source: Nat Commun. 2020 Oct 6;11:5010. doi: 10.1038/s41467-020-18852-4 (PMC7538588; doi:10.1038/s41467-020-18852-4)
Supplement: Supplementary file 4 — Source Data [file 41467_2020_18852_MOESM4_ESM.xlsx]

## Sheet: Figure 3b
	Ponceau S

## Sheet: Figure 4a
wildtype	pix-1(ok982)	pix-1(gk416)	pix-1(gk299374)	pix-1(gk893650)
1.397	0.892	0.8	0.89	1.579
1.914	1.068	0.8	0.861	1.606
1.707	0.649	0.514	0.775	1.707
1.667	0.754	0.771	0.689	1.579
1.286	0.866	0.893	0.866	1.714
1.143	0.811	0.8	0.984	1.882
1.524	0.76	0.743	0.897	1.395
1.881	0.842	0.75	0.713	1.851
1.701	0.804	0.558	0.621	1.338
1.248	0.865	0.808	0.826	1.708
1.895	0.877	0.968	0.787	1.431
1.263	0.8	0.594	0.787	1.655
1.333	0.903	0.846	0.778	2.028
1.429	0.821	0.365	0.91	1.5
1.727	0.744	0.715	0.512	1.586
1.776	0.692	0.294	0.829	1.475
1.727	0.64	0.621	0.657	1.45
1.868	0.808	0.482	0.771	1.778
1.419	0.781	0.712	0.841	1.581
1.615	0.637	0.886	0.645	1.767
1.569	0.736	0.563	0.449	1.256
1.652	1.047	0.8	0.64	1.429
1.97	0.708	0.732	0.64	1.667
1.488	0.552	0.8	0.91	1.381
1.685	0.566	0.592	0.882	1.5
1.753	0.677	0.571	0.713	1.375
1.5	0.598	0.516	0.594	1.486
1.707	0.473	0.706	0.727	1.22
1.462	0.732	0.471	0.652	1.488
1.476	0.901	0.311	0.767	1.632
1.606	0.787	0.736	0.488	1.667
1.5	0.636	0.425	0.409	1.905
1.826	0.76	0.699	0.636	1.701
1.784	0.674	0.839	0.829	1.368
1.752	0.629	0.516	0.608	1.643
1.786	0.43	0.393	0.719	1.5
1.357	0.567	0.673	0.971	1.087
1.585	0.946	0.593	0.857	1.559
1.807	0.787	0.593	0.771	1.684
1.714	0.566	0.614	0.536	1.368
1.5	0.789	0.417	0.629	1.4
1.518	0.423	0.955	0.886	1.865
1.889	0.563	0.783	0.702	1.488
1.444	0.761	0.568	0.926	1.385
1.859	0.794	0.684	0.766	1.61
1.099	0.593	0.364	0.638	1.659
1.609	0.733	0.363	0.83	1.659
	0.825	0.439	0.743	1.78
	0.83	0.698	0.718	1.333
	0.717	0.837	0.687	1.429
	0.696	0.642	0.824	1.238
	0.768	0.781	0.834	1.366
	0.629	0.53	0.449	1.527
	0.629	0.195	0.488	1.071
	0.737	0.753	0.625	1.408
	0.818	0.208	0.558	1.364
	0.617	0.438	0.639	1.381
	0.686	0.485	0.694	1.434
	0.314	0.545	0.694	1.394
	0.743	0.909	0.778
	0.706	0.785	0.5
		0.771	0.899
		0.739	0.667
		0.761	0.551
		0.676	0.822
		0.545
		0.701
		0.696
		0.877
		0.679
		0.438
		0.795
		0.466
		0.548
		0.507
		0.676

## Sheet: Figure 4b
wildtype	pix-1(gk299374)	pix-1(gk416)	pix-1(ok982)	pix-1(gk893650)
0.09	0.12	0.075	0.11	0.164
0.189	0.06	0.086	0.093	0.28
0.217	0.112	0.086	0.129	0.289
0.331	0.08	0.069	0.035	0.103
0.182	0.064	0.109	0.15	0.384
0.267	0.091	0.109	0.113	0.288
0.333	0.058	0.029	0.056	0.356
0.136	0.115	0.051	0.086	0.242
0.212	0.087	0.086	0.057	0.331
0.136	0.087	0.144	0.058	0.195
0.22	0.106	0.087	0.087	0.256
0.184	0.053	0.037	0.146	0.198
0.208	0.064	0.059	0.05	0.167
0.244	0.064	0.071	0.113	0.114
0.094	0.071	0.09	0.057	0.182
0.069	0.115	0.044	0.142	0.222
0.36	0.072	0.123	0.058	0.178
0.173	0.081	0.102	0.087	0.273
0.09	0.059	0.143	0.081	0.129
0.237	0.087	0.061	0.096	0.153
0.268	0.041	0.089	0.192	0.102
0.224	0.089	0.033	0.164	0.194
0.134	0.108	0.059	0.054	0.273
0.161	0.042	0.126	0.04	0.109
0.231	0.042	0.126	0.121	0.163
0.138	0.091	0.129	0.04	0.211
0.321	0.057	0.189	0.082	0.229
0.264	0.062	0.136	0.082	0.183
0.132	0.067	0.121	0.135	0.093
0.156	0.044	0.121	0.074	0.18
0.184	0.075	0.041	0.111	0.179
0.179		0.089	0.028	0.16
0.333		0.059	0.086	0.094
0.12		0.059	0.086	0.12
0.134		0.03	0.083	0.08
0.242		0.026	0.066	0.178
0.224		0.036	0.056	0.119
0.188		0.053	0.141	0.148
0.18		0.047	0.085	0.24
0.162		0.108	0.135	0.198
0.205		0.036	0.135	0.117
0.132		0.057	0.136	0.261
0.265		0.029		0.197
0.15		0.143		0.151
0.124		0.11		0.209
0.265		0.071		0.096
0.082		0.118		0.096
0.148		0.081		0.19
0.148		0.081		0.238
		0.081		0.233
		0.057		0.228
		0.057		0.09
		0.057		0.192
				0.09
				0.096
				0.098

## Sheet: Figure 4c
wildtype	pix-1 (gk299374)	wildtype (sfEx61)	gk299374;sfEx61	pix-1 (syb2137 gk299374)
1.892	0.89	0.881	0.655	1.705
1.655	0.861	0.881	0.724	1.412
1.708	0.775	0.716	0.497	1.147
1.588	0.689	0.786	0.497	1.593
1.644	0.866	0.812	0.745	1.122
1.826	0.984	0.904	0.703	1.657
1.483	0.897	0.812	0.538	1.823
1.787	0.713	0.6	0.495	1.626
1.545	0.621	0.791	0.716	1.617
1.356	0.826	0.845	0.661	1.932
1.636	0.787	0.727	0.661	1.703
1.92	0.787	0.909	0.729	1.44
1.492	0.778	0.592	0.643	1.56
1.64	0.91	0.873	0.482	1.667
1.671	0.512	0.535	0.482	1.049
1.684	0.829	0.732	0.429	2.02
1.333	0.657	0.543	0.622	1.856
1.678	0.771	0.901	0.667	1.613
1.878	0.841	0.761	0.533	1.701
1.655	0.645	0.375	0.622	1.94
1.543	0.449	0.806	0.641	1.69
1.8	0.64	0.845	0.687	1.69
1.345	0.64	0.451	0.504	1.971
1.639	0.91	0.849	0.496	1.727
1.778	0.882	0.776	0.451	1.895
1.579	0.713	0.779	0.496	1.651
1.557	0.594	0.721	0.857	1.241
1.899	0.727	0.721	0.586	1.8
1.727	0.652	0.622	0.595	1.747
1.389	0.767		0.694	1.851
1.775	0.488		0.689	1.865
1.308	0.409		0.59	1.148
1.263	0.636		0.59	1.68
1.534	0.829		0.541	1.165
1.333	0.608		0.541	1.59
1.108	0.719		0.787	1.636
1.417	0.971		0.443	1.029
1.605	0.857		0.512	1.676
1.667	0.771		0.512	1.962
1.758	0.536		0.532	1.353
1.689	0.629		0.532	1.768
1.364	0.886		0.435	1.367
1.731	0.702		0.387	1.625
1.654	0.926		0.532	1.664
1.2	0.766		0.532	1.84
1.723	0.638		0.532	1.5
1.25	0.83		0.435	1.147
1.678	0.743		0.532	1.111
1.558	0.718		0.397	1.835
1.846	0.687		0.485	1.535
1.612	0.824		0.574	1.7
1.343	0.834		0.618	1.269
1.448	0.449			1.846
1.703	0.488			1.938
1.742	0.625			1.591
1.459	0.558			1.92
1.659	0.639			1.852
1.371	0.694			1.512
1.382	0.694			1.55
1.41	0.778			1.65
1.653	0.5			1.971
1.859	0.899			1.583
1.714	0.667			1.471
1.821	0.551			1.66
1.535	0.822			1.747
1.754				1.385
1.922				1.367
1.44				1.737
1.615				1.753
1.742
1.672
1.346
1.082
1.689
1.689
1.32
1.5
1.59
1.692
1.665
1.667
1.657
1.676

## Sheet: Figure 4d
N2	pix-1 (gk299374)	Wildtype;sfEx61)	gk299374;sfEX61	pix-1 (syb2137 gk299374)
0.238	0.12	0.028	0.047	0.213
0.24	0.06	0.078	0.047	0.263
0.24	0.112	0.036	0.098	0.255
0.191	0.08	0.073	0.049	0.213
0.383	0.064	0.049	0.049	0.234
0.217	0.091	0.158	0.146	0.234
0.263	0.058	0.048	0.096	0.19
0.2	0.115	0.091	0.123	0.238
0.2	0.087	0.052	0.05	0.218
0.24	0.087	0.049	0.062	0.211
0.32	0.106	0.049	0.062	0.182
0.2	0.053	0.081	0.115	0.182
0.252	0.064	0.107	0.047	0.273
0.151	0.064	0.054	0.047	0.286
0.254	0.071	0.083	0.093	0.214
0.183	0.115	0.071	0.093	0.203
0.326	0.072	0.015	0.047	0.203
0.214	0.081		0.093	0.246
0.18	0.059		0.089	0.22
0.268	0.087		0.044	0.333
0.256	0.041		0.089	0.235
0.429	0.089		0.133	0.324
0.14	0.108		0.085	0.217
0.14	0.042		0.043	0.211
0.22	0.042		0.171	0.236
0.273	0.091		0.086	0.176
0.234	0.057		0.043	0.182
0.331	0.062		0.043	0.179
0.263	0.067		0.043	0.146
0.218	0.044		0.103	0.175
0.291	0.075		0.034	0.282
0.35			0.103	0.261
0.265			0.152	0.253
0.175			0.127	0.212
0.124			0.034	0.277
0.316				0.225
0.331				0.186
0.283				0.185
0.189				0.155
0.189				0.305
0.222				0.207
0.226				0.211
0.381				0.327
0.234				0.234
0.234				0.239
0.158				0.179
0.34				0.221
0.214				0.176
0.138				0.216
0.256				0.194
0.254				0.293
0.243				0.2
0.188				0.248
0.185				0.186
0.188				0.24
0.182				0.189
0.183				0.16
0.137				0.312
0.122				0.197
0.231				0.135
0.278				0.182
0.159
0.25
0.231
0.356
0.129
0.345
0.216
0.324
0.25
0.246
0.328
0.212
0.381
0.286
0.196
0.291
0.231
0.269
0.173
0.198
0.248
0.375
0.22
0.221
0.326

## Sheet: Figure 6 (A&B)
Figure 6A							Figure 6B
							sample	pix-1	Histone	pix-1/histone		%
							WT	14.328	48.084	0.297979	0.297979	1
							pix-1 int.	85.672	51.916	1.6502	1.6502	5.538
							WT	24.092	59.268	0.406493	0.406493	1	1.36417
							pix-1 int.	75.908	40.732	1.8636	1.8636	4.58458	6.25413
							WT	6.794	24.287	0.279738	0.279738	1	0.938786
							pix-1 int.	42.109	25.285	1.66537	1.66537	5.95333	5.58891
							WT	5.456	27.545	0.198076	0.198076	1	0.664732
							pix-1 int.	45.64	22.884	1.99441	1.99441	10.0689	6.69312
							WT	pix
							1	5.54
							1	4.58
							1	5.95
							1	10.07
							1	5.54
							1.36	6.25
							0.94	5.58
							0.66	6.69

## Sheet: Figure 8
												N2 %	git-1%	ced-10%	pak-1%
												1	0.367567	1.08393	0.340962
												1	0.216705	1.04801	0.256556
												1	0.0807532	1.36125	0.443099
												1	0.0797204	0.574936	0.155056
							N2	git-1(ok1848)	ced-10(n3246)	pak-1(ok448)
							1.50044	0.551511	1.62637	0.511591		100	36.75	108.39	34.09
							1.41772	0.307227	1.48578	0.363725		100	21.67	104.8	25.65
							1.45442	0.117449	1.97982	0.644452		100	8.07	136.12	44.3
							1.58829	0.126619	0.913164	0.246273		100	7.97	57.49	15.5
							exact Pvalue
						N2 vs git-1	0.000492362
						N2 vs ced	0.963689
						N2 vs pak-1	0.000347995
sample	pix-1	H3	pix-1/H3
N2	24.109	16.068	1.50044
git-1	6.151	11.153	0.551511
ced-10	11.827	7.272	1.62638
pak-1	4.48	8.757	0.511591
N2	27.25	19.221	1.41772
git-1	3.507	11.415	0.307227
ced-10	17.449	11.744	1.48578
pak-1	5.226	14.368	0.363725
N2	28.255	19.427	1.45442
git-1	1.219	10.379	0.117449
ced-10	19.135	9.665	1.97982
pak-1	7.852	12.184	0.644452
N2	31.437	19.793	1.58829
git-1	1.486	11.736	0.126619
ced-10	8.865	9.708	0.913164
pak-1	1.751	7.11	0.246273
